# Supplementary material for: Enhanced NO2 Gas Sensing Properties Based on Rb-Doped ZnO/In2O3 Heterojunctions at Room Temperature: A Combined DFT and Experimental Study
Source: Sensors (Basel). 2024 Aug 16;24(16):5311. doi: 10.3390/s24165311 (PMC11359272; doi:10.3390/s24165311)
Supplement: Supplementary file 1 [file sensors-24-05311-s001.zip]

Archive with 1 entries (1 files):
- sensors-3142321-supplementary.pdf
